# Supplementary material for: Loss of maternal chromosome 11 is a signature event in SDHAF2, SDHD, and VHL-related paragangliomas, but less significant in SDHB-related paragangliomas
Source: Oncotarget. 2017 Jan 14;8(9):14525–36. doi: 10.18632/oncotarget.14649 (PMC5362423; doi:10.18632/oncotarget.14649)
Supplement: Supplementary file 2 [file oncotarget-08-14525-s002.xls]

## Sheet: tumors
Table. Clinical and genomic characteristics of PGL/PCC
Sample ID	Gender	Age of onset	Tumor Location	Mutation	Mutation Type	Mutation Origin	Benign/Malignant	Catecholamine production	Hypertension yes/no	Oncoscan
1	Female	28	Carotid body	SDHAF2	c.232G>A	Germline	Benign	No	No	No
2	Male	19	Carotid body	SDHAF2	c.232G>A	Germline	Benign	No	No	No
3	Male	34	Carotid body, left	SDHAF2	c.232G>A	Germline	Benign	No	No	No
4	Female	34	Carotid body, left	SDHAF2	c.232G>A	Germline	Benign	No	No	No
5	Male	26	Carotid body	SDHAF2	c.232G>A	Germline	Benign	No	No	Yes
6	Female	29	Carotid body	SDHAF2	c.232G>A	Germline	Benign	No	No	Yes
7	Female	34	Carotid body	SDHAF2	c.232G>A	Germline	Benign	No	No	Yes
8	Male	34	Carotid body - right	SDHAF2	c.232G>A	Germline	Benign	No	No	Yes
9	Female	34	Carotid body, right	SDHAF2	c.232G>A	Germline	Benign	No	No	No
10	Female	46	Carotid body	SDHD	c.274G>T	Germline	Benign	No	No	No
11	Male	32	Carotid body	SDHD	c.274G>T	Germline	Benign	No	No	No
12	Male	32	Carotid body, left	SDHD	c.274G>T	Germline	Benign	No	No	No
13	Male	31	Carotid body	SDHD	c.274G>T	Germline	Benign	No	No	No
14	Male	62	Carotid body, right	SDHD	c.274G>T	Germline	Benign	No	No	No
15	Female	66	Carotid body, left	SDHD	c.274G>T	Germline	Benign	No	No	No
16	Female	51	Carotid body, right	SDHD	c.274G>T	Germline	Benign	No	No	No
17	Female	31	Carotid body, right	SDHD	c.274G>T	Germline	Benign	No	No	No
18	Male	27	Head and neck PGL	SDHD	c.274G>T	Germline	Benign	No	No	No
19	Male	50	Carotid body, left	SDHD	c.274G>T	Germline	Benign	No	No	No
20	Male	57	Jugulotympanicum, left	SDHD	c.274G>T	Germline	Benign	No	No	No
21	Female	29	Glomus vagale	SDHD	c.416T>C	Germline	Benign	No	No	No
22	Female	28	Carotid body, right	SDHD	c.416T>C	Germline	Benign	No	No	No
23	Female	45	Carotid body, right	SDHD	c.274G>T	Germline	Benign	No	No	Yes
24	Female	63	Carotid body	SDHD	284T>C	Germline	Benign	No	No	No
25	Male	49	Carotid body, left	SDHD	c.274G>T	Germline	Benign	No	No	No
26	Male	42	Carotid body, left	SDHD	c.274G>T	germline	benign	No	No	Yes
27	Male	44	Carotid body, right	SDHD	c.274G>T	germline	benign	No	No	Yes
28	Female	51	Carotid body, left	SDHD	c.274G>T	germline	benign	No	No	Yes
29	Female	32	Carotid body, right	SDHD	c.274G>T	germline	benign	No	No	Yes
30	Male	34	Glomus jugularis	SDHD	c.274G>T	germline	benign	No	No	Yes
31	Female	46	Carotid body, right	SDHD	c.274G>T	germline	benign	No	No	Yes
32	Female	46	Carotid body, left	SDHD	c.274G>T	germline	benign	No	No	Yes
33	Male	40	Carotid body, right	SDHD	c.274G>T	germline	benign	No	No	Yes
34	Male	34	Carotid body, right	SDHD	c.242C>T	germline	benign	No	No	Yes
35	Female	19	Carotid body, right	SDHD	c.274G>T	germline	benign	No	No	Yes
36	Male	48	Carotid body, right	SDHD	c.274G>T	germline	benign	No	No	Yes
37	Male	24	Adrenal, right	VHL	c.G482A	Somatic	Benign	Yes	Yes	Yes
38	Male	42	Adrenal	VHL	c.100_181del&100_101insC	Unknown	Malignant	Yes	Yes	Yes
39	Male	38	Adrenal	VHL	c.500G>A	Germline	Benign	Yes	Yes	No
40	Male	26	Adrenal, right	VHL	c.481C>G	Unknown	Benign	Yes	Yes	No
41	Male	7	Adrenal, left	VHL	c.191G>C	Germline	Benign	Not available	Yes	Yes
42	Female	45	Adrenal	VHL	c.854A>C	Somatic	Benign	Not available	Not available	No
43	Female	62	Adrenal	VHL	c.705G>T	Somatic	Benign	Yes	Not available	No
44	Male	31	Adrenal, left	VHL	c.191G>C	Germline	Benign	Yes	Not available	No
45	Female	67	Abdominal	SDHB	c.653G>C	Germline	Malignant	Yes	Yes	Yes
46	Male	36	Carotid body	SDHB	DEL EXON 3	Germline	Malignant	No	Yes	Yes
47	Male	29	Unknown	SDHB	DEL EXON 3	Germline	Malignant	No	No	No
48	Male	28	Bladder	SDHB	DEL EXON 3	Germline	Benign	Yes	Yes	Yes
49	Female	15	Thoracic spine - left	SDHB	c.434C>T	Germline	Benign	Yes	Yes	No
50	Female	34	Abdominal	SDHB	DEL EXON 3	Germline	Malignant	Yes	Yes	Yes
51	Female	38	Abdominal	SDHB	DEL EXON 3	Germline	Malignant	Yes	Yes	Yes
52	Female	64	Glomus tympanicum	SDHB	DEL EXON 3	Germline	Benign	No	No	Yes
53	Male	39	Glomus tympanicum	SDHB	c.292T>C	Germline	Benign	No	No	No
54	Male	39	Extra-adrenal retroperitoneal	SDHB	c.423+1G>A	Germline	Benign	No	No	No
55	Male	18	Abdominal	SDHB	DEL EXON 3	Germline	Malignant	Yes	Yes	Yes
56	Female	41	Carotid body	SDHB	DEL EXON 3	Germline	Benign	No	No	Yes
57	Male	18	Carotid body	SDHB	c.688C>G	Germline	Benign	Yes	Yes	Yes
