# Supplementary material for: Loss of maternal chromosome 11 is a signature event in SDHAF2, SDHD, and VHL-related paragangliomas, but less significant in SDHB-related paragangliomas
Source: Oncotarget. 2017 Jan 14;8(9):14525–36. doi: 10.18632/oncotarget.14649 (PMC5362423; doi:10.18632/oncotarget.14649)
Supplement: Supplementary file 3 [file oncotarget-08-14525-s003.xlsx]

## Sheet: Supp table 2 Hoekstra et al
					ratio
					<0.7
SDHAF2 tumor 1					>1.3
	ratio	ratio	Ratio / ratio	Marker			Methylation
marker	Normal DNA	Tumor DNA		location chr 11	Location chr 11		rate
D11S1363				1062027
D11S4177				1443978
D11S1318	2.40429	4.82568	2.00711	2327223	H19 DMR	1979443-1979743	0.57
D11S4146	1.73219	2.36728	1.36664	3742143	KvDMR	2679514-2679910	0.072
D11S1758				4735970
D11S1760				5384432
D11S1323	1.77477	1.02383	0.57688	6276714
D11S932	1.47139	0.917849	0.623798	8390763
D11S4149	0.977424	1.71235	1.7519	9130048
D11S1346				10915848
D11S4154	2.19306	0.851802	0.388409	30632100
D11S4174	1.29931	3.22561	2.48255	45 214592
D11S1335	1.21232	0.757588	0.624909	59 296727
D11S1253				60 051371
D11S4076	1.55315	0.772958	0.49767	61 119670	SDHAF2	61197514
D11S4205	1.37708	0.690567	0.501473	62 939427
D11S913				65 692736
D11S2002				80 377622
D11S1358	1.44094	1.7793	1.23482	90 005626
D11S923	2.21761	1.27885	0.576679	100 090053
D11S1793	0.710988	1.01323	1.4251	110 413471	SDHD	111462832
D11S4127				117 181769
D11S934				125 585521
D11S4098				133 472332
SDHAF2 tumor 2
	ratio	ratio	Ratio / ratio	Marker			Methylation
marker	Normal DNA	Tumor DNA		location chr 11	Location chr 11		rate
D11S1363	0.983795	2.48294	2.52384	1062027
D11S4177				1443978
D11S1318	1.83219	0.892896	0.487339	2327223
D11S4088	2.72131	1.72886	0.635306	2719240	H19 DMR	1979443-1979743	0.94
D11S4146	2.43014	1.22573	0.504389	3742143	KvDMR	2679514-2679910	0.012
D11S1758				4735970
D11S1760	1.12594	0.773399	0.686891	5384432
D11S1323				6276714
D11S932	1.15274	2.00029	1.73525	8390763
D11S4149				9130048
D11S4465	1.625	1.9102	1.17551	10542345
D11S1346				10915848
D11S4154	2.19306	1.39575	0.636443	30632100
D11S4174	0.912402	0.76787	0.841592	45 214592
D11S1335	1.21232	1.43499	1.18367	59 296727
D11S1253	2.25567	0.493204	0.218651	60 051371
D11S4076	0.873937	1.74071	1.9918	61 119670	SDHAF2	61197514
D11S4205	1.37708	1.1573	0.840406	62 939427
D11S913	1.48519	0.954731	0.642836	65 692736
D11S2002	1.18837	3.4278	2.88445	80 377622
D11S1358	1.55233	0.703268	0.453039	90 005626
D11S923				100 090053
D11S1793	0.710988	1.02989	1.44854	110 413471	SDHD	111462832
D11S4127				117 181769
D11S934	1.33598	3.89567	2.91596	125 585521
D11S4098				133 472332
SDHAF2 tumor 3
	ratio	ratio	Ratio / ratio	Marker			Methylation
marker	Normal DNA	Tumor DNA		location chr 11	Location chr 11		rate
D11S1363				1062027
D11S4177				1443978
D11S1984	1.64738	1.00605	0.6107	1566810
D11S1318				2327223	H19 DMR	1979443-1979743	0.82
D11S4146				3742143	KvDMR	2679514-2679910	0.001
D11S1758	0.841044	1.63428	1.94315	4735970
D11S1760	1.12594	0.533641	0.473951	5384432
D11S1323				6276714
D11S932	0.922779	1.22717	1.32986	8390763
D11S4149				9130048
D11S4465	2.32834	0.897401	0.385426	10542345
D11S1346	1.32453	2.2085	1.66738	10915848
D11S4154	2.50456	4.8806	1.94868	30632100
D11S4174	1.54979	0.932097	0.601434	45 214592
D11S1335	1.51964	1.29165	0.849967	59 296727
D11S1253				60 051371
D11S4076	1.82952	1.11141	0.607485	61 119670	SDHAF2	61197514
D11S4205				62 939427
D11S913				65 692736
D11S2002	1.12769	1.53745	1.36336	80 377622
D11S1358	1.44094	3.21896	2.23393	90 005626
D11S923				100 090053
D11S1793				110 413471	SDHD	111462832
D11S4127	1.52704	2.6997	1.76793	117 181769
D11S934				125 585521
D11S4098				133 472332
SDHAF2 tumor 4
	ratio	ratio	Ratio / ratio	Marker			Methylation
marker	Normal DNA	Tumor DNA		location chr 11	Location chr 11		rate
D11S1363	1.5169	1.09146	0.719533	1062027
D11S4177				1443978
D11S1318	2.40429	1.50546	0.626155	2327223	H19 DMR	1979443-1979743	0.97
D11S4146				3742143	KvDMR	2679514-2679910	0.033
D11S1758	1.59816	1.89066	1.18302	4735970
D11S1760	0.797138	3.13862	3.93736	5384432
D11S1323	1.77477	0.771689	0.434811	6276714
D11S932	1.47139	0.711216	0.483364	8390763
D11S4149	1.61233	4.00974	2.48692	9130048
D11S1346				10915848
D11S4154				30632100
D11S4174	1.29931	1.89545	1.45881	45 214592
D11S1335	1.62376	1.03687	0.63856	59 296727
D11S1253				60 051371
D11S4076	1.55315	0.993328	0.639556	61 119670	SDHAF2	61197514
D11S4205	1.28749	0.783582	0.608611	62 939427
D11S913				65 692736
D11S2002				80 377622
D11S1358	1.44094	2.895	2.00911	90 005626
D11S923	2.21761	1.82989	0.825162	100 090053
D11S1793				110 413471	SDHD	111462832
D11S4127				117 181769
D11S934				125 585521
D11S4098				133 472332
SDHAF2 tumor 5
	ratio	ratio	Ratio / ratio	Marker			Methylation
marker	Normal DNA	Tumor DNA		location chr 11	Location chr 11		rate
D11S1363	1.46316	1.12772	0.77074	1062027
D11S4177				1443978
D11S1318	2.40429	1.48379	0.617145	2327223	H19 DMR	1979443-1979743	0.79
D11S4146	1.78553	0.645386	0.361454	3742143	KvDMR	2679514-2679910	0.08
D11S1758	0.841044	0.325141	0.386592	4735970
D11S1760	0.643084	0.868025	1.34979	5384432
D11S1323	1.47424	1.11181	0.754162	6276714
D11S932	1.61515	1.03669	0.641854	8390763
D11S4149				9130048
D11S1346	1.32453	3.5197	2.65732	10915848
D11S4154	2.50456	2.86122	1.1424	30632100
D11S4174	1.54979	1.16595	0.752328	45 214592
D11S1335	1.51964	1.15221	0.758208	59 296727
D11S1253				60 051371
D11S4076	1.82952	1.04025	0.568592	61 119670	SDHAF2	61197514
D11S4205	1.34035	0.783907	0.584852	62 939427
D11S913	1.75424	3.05535	1.74169	65 692736
D11S2002				80 377622
D11S1358	1.22115	1.34317	1.09993	90 005626
D11S923				100 090053
D11S1793	0.840922	1.1745	1.39669	110 413471	SDHD	111462832
D11S4127	1.52861	1.74006	1.13833	117 181769
D11S934	2.78905	4.28614	1.53677	125 585521
D11S4098				133 472332
SDHAF2 tumor 6
	ratio	ratio	Ratio / ratio	Marker			Methylation
marker	Normal DNA	Tumor DNA		location chr 11	Location chr 11		rate
D11S1363	1.02119	1.90476	1.86523	1062027
D11S4177				1443978
D11S1984	1.25137	2.3638	1.88897	1566810
D11S1318	2.75498	5.37856	1.95231	2327223	H19 DMR	1979443-1979743	0.81
D11S4088	1.39492	0.986656	0.707321	2719240	KvDMR	2679514-2679910	0.22
D11S4146				3742143
D11S1758	0.841044	0.349914	0.416047	4735970
D11S1760				5384432
D11S1323	1.18378	0.82069	0.693277	6276714
D11S932	0.922779	2.19583	2.37959	8390763
D11S4149				9130048
D11S1346	1.25078	2.07247	1.65695	10915848
D11S4154				30632100
D11S914	1.91988	3.78618	1.97209	31327585
D11S4185	1.69056	2.31027	1.36658	36016248
D11S4174	0.942	0.858121	1.04832	45 214592
D11S1335				59 296727
D11S1253				60 051371
D11S4076	1.63052	0.535732	0.328565	61 119670	SDHAF2	61197514
D11S4205	1.37328	1.00663	0.733012	62 939427
D11S913				65 692736
D11S2002	1.12769	3.09318	2.74294	80 377622
D11S1358				90 005626
D11S923	1.63772	2.13908	1.04832	100 090053
D11S1793	0.911313	0.404891	0.444294	110 413471	SDHD	111462832
D11S4127	1.52704	2.55977	1.6763	117 181769
D11S934	2.54662	4.0809	1.60248	125 585521
D11S4098				133 472332
SDHAF2 tumor 7
	ratio	ratio	Ratio / ratio	Marker			Methylation
marker	Normal DNA	Tumor DNA		location chr 11	Location chr 11		rate
D11S1363				1062027
D11S4177				1443978
D11S1984	1.58636	2.29108	1.44423	1566810
D11S1318				2327223	H19 DMR	1979443-1979743	0.57
D11S4088	0.914339	0.907363	0.992371	2719240	KvDMR	2679514-2679910	0.63
D11S4146				3742143
D11S1758	1.38462	1.58173	1.14236	4735970
D11S1760	0.976728	0.844186	0.8643	5384432
D11S4124	1.56417	1.68755	1.07887	5523202
D11S1323	1.63193	1.8673	1.14423	6276714
D11S932	1.6012	2.04683	1.27831	8390763
D11S4149	1.53323	1.56164	1.01853	9094218
D11S1346	1.86806	2.46154	1.3177	10915848
D11S1349	2.37106	3.09221	1.30415	11716810
D11S4170	1.53525	1.22469	0.797718	14399742
D11S2368	1.65458	0.621232	0.375461	19245268
D11S4154	1.64764	1.71117	1.03855	30632100
D11S4185	2.01869	1.75958	0.871645	36016248
D11S4174	1.69702	1.65602	0.975841	45 214592
D11S1335				59 296727
D11S1253				60 051371
D11S4076	0.927466	0.838395	1.10624	61 119670	SDHAF2	61197514
D11S4205	1.37935	1.31578	1.04832	62 939427
D11S913				65 692736
D11S2002	1.54391	2.97002	1.9237	80 377622
D11S1358				90 005626
D11S923	1.81242	1.67975	1.04832	100 090053
D11S1793	0.698693	0.676449	1.04832	110 413471	SDHD	111462832
D11S4127	1.93181	1.77429	1.04832	117 181769
D11S934	7.35786	7.74168	1.04832	125 585521
D11S4098				133 472332
SDHAF2 tumor 8
	ratio	ratio	Ratio / ratio	Marker			Methylation
marker	Normal DNA	Tumor DNA		location chr 11	Location chr 11		rate
D11S1363	1.6169	1.0478	0.648031	1062027
D11S4177				1443978
D11S1318				2327223	H19 DMR	1979443-1979743	0.9
D11S4146	0.664719	0.252538	0.379916	3742143	KvDMR	2679514-2679910	0.03
D11S1758	1.59816	0.915578	0.572895	4735970
D11S1760	0.643084	1.16287	1.80827	5384432
D11S1323				6276714
D11S932	1.47139	1.17045	0.795474	8390763
D11S4149				9130048
D11S1346	0.996763	3.85458	3.8671	10915848
D11S4154	1.21241	2.73306	2.25424	30632100
D11S4174	1.21241	0.70889	0.584695	45 214592
D11S1335	1.62376	1.25898	0.775352	59 296727
D11S1253				60 051371
D11S4076	1.5346	0.90966	0.592765	61 119670	SDHAF2	61197514
D11S4205				62 939427
D11S913	1.0921	3.28298		65 692736
D11S2002				80 377622
D11S1358	1.44094	1.1032	0.765613	90 005626
D11S923				100 090053
D11S1793	0.866133	1.66711	1.92477	110 413471	SDHD	111462832
D11S4127	1.52861	3.37775	2.20969	117 181769
D11S934				125 585521
D11S4098				133 472332
SDHAF2 tumor 9
	ratio	ratio	Ratio / ratio	Marker			Methylation
marker	Normal DNA	Tumor DNA		location chr 11	Location chr 11		rate
D11S1363				1062027
D11S4177				1443978
D11S1318				2327223	H19 DMR	1979443-1979743	failed
D11S4146	1.08118	0.21629	0.200051	3742143	KvDMR	2679514-2679910	0.0001
D11S1758				4735970
D11S1760	0.797138	2.50266	3.13956	5384432
D11S1323				6276714
D11S932				8390763
D11S4149				9130048
D11S1346				10915848
D11S4154	2.50456	5.14407	2.05388	30632100
D11S4174				45 214592
D11S1335				59 296727
D11S1253				60 051371
D11S4076	1.55315	1.00558	0.647446	61 119670	SDHAF2	61197514
D11S4205				62 939427
D11S913				65 692736
D11S2002				80 377622
D11S1358	1.44094	2.14737	1.49025	90 005626
D11S923				100 090053
D11S1793	0.902682	0.249107	0.275963	110 413471	SDHD	111462832
D11S4127				117 181769
D11S934				125 585521
D11S4098				133 472332
