# Supplementary material for: Loss of maternal chromosome 11 is a signature event in SDHAF2, SDHD, and VHL-related paragangliomas, but less significant in SDHB-related paragangliomas
Source: Oncotarget. 2017 Jan 14;8(9):14525–36. doi: 10.18632/oncotarget.14649 (PMC5362423; doi:10.18632/oncotarget.14649)
Supplement: Supplementary file 4 [file oncotarget-08-14525-s004.xlsx]

## Sheet: Supp table 3 Hoekstra et al
						ratio
						<0.7
						>1.3
SDHD tumor 10
	ratio	ratio	Ratio / ratio	Marker
marker	Normal DNA	Tumor DNA		location chr 11	Location chr 11		methylation
D11S1363	0.983795	1.2449	1.2654	1062027
D11S4177				1443978
D11S1318	2.5584	3.69129	1.44281	2327223	H19 DMR	1979443-1979743	0.62
D11S4146	1.79577	3.67845	2.0484	3742143	KvDMR	2679514-2679910	0.005
D11S1758	1.39816	2.00762	1.4359	4735970
D11S1760				5384432
D11S1323	1.77477	2.94771	1.6609	6276714
D11S932	1.58121	0.759565	0.480369	8390763
D11S4149				9130048
D11S1346				10915848
D11S4154	1.98074	1.12263	0.566775	30632100
D11S4174	1.54979	1.38296	0.892351	45 214592
D11S1335				59 296727
D11S1253				60 051371
D11S4076	1.86105	0.874223	0.469748	61 119670	SDHAF2	61197514
D11S4205				62 939427
D11S913	1.48519	2.05551	1.38401	65 692736
D11S2002				80 377622
D11S1358				90 005626
D11S923	2.21761	4.11189	1.8542	100 090053
D11S1793				110 413471	SDHD	111462832
D11S4127	1.81324	1.10944	0.611853	117 181769
D11S934				125 585521
D11S4098				133 472332
SDHD tumor 11
	ratio	ratio	Ratio / ratio	Marker
marker	Normal DNA	Tumor DNA		location chr 11	Location chr 11		methylation
D11S1363				1062027
D11S4177				1443978
D11S1318				2327223	H19 DMR	1979443-1979743	1
D11S4146	1.78553	4.54674	2.54644	3742143	KvDMR	2679514-2679910	0
D11S1758	1.59816	0.523218	0.327388	4735970
D11S1760	0.643084	2.12783	3.30879	5384432
D11S1323				6276714
D11S932				8390763
D11S4149				9130048
D11S1346	1.06546	3.43447	3.22346	10915848
D11S4154	2.06715	5.7441	2.77875	30632100
D11S4174	1.17607	7.61667	6.47637	45 214592
D11S1335	1.37297	0.907516	0.660989	59 296727
D11S1253				60 051371
D11S4076	1.86105	0.857923	0.46099	61 119670	SDHAF2	61197514
D11S4205				62 939427
D11S913	1.50463	0.678233	0.450763	65 692736
D11S2002	0.899725	3.11608	3.46337	80 377622
D11S1358	1.22115	3.38647	2.77318	90 005626
D11S923				100 090053
D11S1793	0.840922	2.26119	2.68894	110 413471	SDHD	111462832
D11S4127	1.81324	0.639051	0.352436	117 181769
D11S934				125 585521
D11S4098				133 472332
SDHD tumor 12
	ratio	ratio	Ratio / ratio	Marker
marker	Normal DNA	Tumor DNA		location chr 11	Location chr 11		methylation
D11S1363	1.73385	3.08418	1.7788	1062027
D11S4177				1443978
D11S1318	2.5584	3.65299	1.42784	2327223	H19 DMR	1979443-1979743	0.96
D11S4146				3742143	KvDMR	2679514-2679910	0.01
D11S1758	1.59856	1.1082	0.693251	4735970
D11S1760				5384432
D11S1323				6276714
D11S932	1.58121	4.37019	2.76382	8390763
D11S4149	1.10779	0.544132	0.491189	9130048
D11S1346	1.39218	0.826955	0.594001	10915848
D11S4154	1.28853	0.746479	0.579326	30632100
D11S4174				45 214592
D11S1335				59 296727
D11S1253				60 051371
D11S4076	1.86105	1.08964	0.585497	61 119670	SDHAF2	61197514
D11S4205	1.20775	1.31907	1.09217	62 939427
D11S913	1.48998	1.13082	0.75895	65 692736
D11S2002	0.899725	2.39633	2.6634	80 377622
D11S1358				90 005626
D11S923				100 090053
D11S1793	0.840922	2.95381	3.51259	110 413471	SDHD	111462832
D11S4127				117 181769
D11S934				125 585521
D11S4098				133 472332
SDHD tumor 13
	ratio	ratio	Ratio / ratio	Marker
marker	Normal DNA	Tumor DNA		location chr 11	Location chr 11		methylation
D11S1363	1.83277	2.37562	1.29619	1062027
D11S4177				1443978
D11S1318				2327223	H19 DMR	1979443-1979743	0.86
D11S4146	1.66417	3.00528	1.80587	3742143	KvDMR	2679514-2679910	0.1
D11S1758	0.841044	2.73675	3.25399	4735970
D11S1760	1.73931	3.29093	1.89209	5384432
D11S1323				6276714
D11S932	1.86105	2.78338	1.4956	8390763
D11S4149				9130048
D11S1346	1.57132	2.03859	1.29737	10915848
D11S4154				30632100
D11S4174	0.942	2.67932	2.84429	45 214592
D11S1335	1.62376	2.80163	1.7254	59 296727
D11S1253				60 051371
D11S4076				61 119670	SDHAF2	61197514
D11S4205				62 939427
D11S913				65 692736
D11S2002	1.09652	0.66468	0.606173	80 377622
D11S1358	1.47143	0.573416	0.3897	90 005626
D11S923	1.63772	0.920635	0.562146	100 090053
D11S1793				110 413471	SDHD	111462832
D11S4127				117 181769
D11S934	1.4158	0.57813	0.408341	125 585521
D11S4098				133 472332
SDHD tumor 14
	ratio	ratio	Ratio / ratio	Marker
marker	Normal DNA	Tumor DNA		location chr 11	Location chr 11		methylation
D11S1363	1.73385	0.890841	0.513793	1062027
D11S4177				1443978
D11S1318	2.96533	1.00677	0.339515	2327223	H19 DMR	1979443-1979743	0.97
D11S4146	1.97995	11.2507	5.68231	3742143	KvDMR	2679514-2679910	0.09
D11S1758				4735970
D11S1760				5384432
D11S1323				6276714
D11S932				8390763
D11S4149	1.4409	2.67763	1.85831	9130048
D11S1346				10915848
D11S4154	1.98074	1.29615	0.654375	30632100
D11S4174				45 214592
D11S1335				59 296727
D11S1253				60 051371
D11S4076	1.86105	0.886768	0.476488	61 119670	SDHAF2	61197514
D11S4205				62 939427
D11S913	1.50463	0.792929	0.526992	65 692736
D11S2002				80 377622
D11S1358	1.55233	0.491514	0.31663	90 005626
D11S923				100 090053
D11S1793				110 413471	SDHD	111462832
D11S4127	1.81324	0.708744	0.390871	117 181769
D11S934				125 585521
D11S4098				133 472332
SDHD tumor 15
	ratio	ratio	Ratio / ratio	Marker
marker	Normal DNA	Tumor DNA		location chr 11	Location chr 11		methylation
D11S1363	1.53193	1.73706	1.1339	1062027
D11S4177				1443978
D11S1318				2327223	H19 DMR	1979443-1979743	1
D11S4146	1.78553	2.90155	1.62504	3742143	KvDMR	2679514-2679910	0.07
D11S1758				4735970
D11S1760				5384432
D11S1323				6276714
D11S932	1.47139	2.10933	1.43357	8390763
D11S4149	1.4409	2.01923	1.40137	9130048
D11S1346	1.39218	3.30566	2.37445	10915848
D11S4154	1.10453	1.75672	1.59047	30632100
D11S4174				45 214592
D11S1335				59 296727
D11S1253				60 051371
D11S4076				61 119670	SDHAF2	61197514
D11S4205				62 939427
D11S913				65 692736
D11S2002	0.899725	1.71705	1.90842	80 377622
D11S1358	1.33471	1.99206	1.4925	90 005626
D11S923				100 090053
D11S1793	0.840922	2.13043	2.53345	110 413471	SDHD	111462832
D11S4127				117 181769
D11S934	1.4158	2.28824	1.61622	125 585521
D11S4098				133 472332
SDHD tumor 16
	ratio	ratio	Ratio / ratio	Marker
marker	Normal DNA	Tumor DNA		location chr 11	Location chr 11		methylation
D11S1363	1.46316	0.898256	0.613914	1062027
D11S4177				1443978
D11S1318	2.96533	0.994609	0.335413	2327223	H19 DMR	1979443-1979743	0.75
D11S4146				3742143	KvDMR	2679514-2679910	0.02
D11S1758				4735970
D11S1760	0.976728	0.583977	0.597891	5384432
D11S1323	1.70264	2.22986	1.30965	6276714
D11S932	1.75162	2.39394	1.3667	8390763
D11S4149				9130048
D11S1346	1.39218	2.92667	2.10222	10915848
D11S4154	1.62387	2.32187	1.42984	30632100
D11S4174				45 214592
D11S1335	1.62376	1.00792	0.620731	59 296727
D11S1253				60 051371
D11S4076				61 119670	SDHAF2	61197514
D11S4205				62 939427
D11S913				65 692736
D11S2002				80 377622
D11S1358				90 005626
D11S923	1.63475	0.96	0.587247	100 090053
D11S1793				110 413471	SDHD	111462832
D11S4127				117 181769
D11S934	1.62407	0.913725	0.562614	125 585521
D11S4098				133 472332
SDHD tumor 17
	ratio	ratio	Ratio / ratio	Marker
marker	Normal DNA	Tumor DNA		location chr 11	Location chr 11		methylation
D11S1363				1062027
D11S4177				1443978
D11S1318				2327223	H19 DMR	1979443-1979743	0.45
D11S4146				3742143	KvDMR	2679514-2679910	0.03
D11S1758				4735970
D11S1760				5384432
D11S1323				6276714
D11S932				8390763
D11S4149				9130048
D11S1346				10915848
D11S4154	0.970796	1.0342	1.06531	30632100
D11S4174				45 214592
D11S1335	1.21232	1.69492	1.39808	59 296727
D11S1253				60 051371
D11S4076	1.63052	0.968944	0.594255	61 119670	SDHAF2	61197514
D11S4205				62 939427
D11S913				65 692736
D11S2002				80 377622
D11S1358				90 005626
D11S923				100 090053
D11S1793	0.710988	0.992941	1.39657	110 413471	SDHD	111462832
D11S4127	1.81324	1.03836	0.572652	117 181769
D11S934	1.4158	0.775448	0.54771	125 585521
D11S4098				133 472332
SDHD tumor 18
	ratio	ratio	Ratio / ratio	Marker
Marker	Normal DNA	Tumor DNA		location chr 11	Location chr 11		Methylation
D11S1984	1.25137	0.563139	0.450018	1566810
D11S1318	2.96533	0.885572	0.298642	2327223	H19 DMR	1979443-1979743	0.96
D11S4088				2719240	KvDMR	2679514-2679910	0.02
D11S4146	1.79577	3.11731	1.73592	3742143
D11S1760	0.94571	1.79079	1.89359	5348645
D11S4465				10542345
D11S1335				59 296727
D11S4076	1.81919	1.02484	0.563347	61 119670	SDHAF2	61197514
D11S1358	1.33471	2.82305	2.1151	90 005626
D11S1793				110 413471	SDHD	111462832
D11S4127	1.93181	1.13537	0.587727	117 181769
SDHD tumor 19
	ratio	ratio	Ratio / ratio	Marker
Marker	Normal DNA	Tumor DNA		location chr 11	Location chr 11		Methylation
D11S1984	1.13978	0.997753	0.87539	1566810
D11S1318	2.96533	1.06566	0.359372	2327223	H19 DMR	1979443-1979743	0.91
D11S4088				2719240	KvDMR	2679514-2679910	0
D11S4146	1.27478	1.72159	1.3505	3742143
D11S1760	0.94571	1.57422	1.66459	5348645
D11S4465				10542345
D11S1335				59 296727
D11S4076				61 119670	SDHAF2	61197514
D11S1358				90 005626
D11S1793				110 413471	SDHD	111462832
D11S4127				117 181769
SDHD tumor 20
	ratio	ratio	Ratio / ratio	Marker
Marker	Normal DNA	Tumor DNA		location chr 11	Location chr 11		Methylation
D11S1984	1.45137	0.83991	0.578701	1566810
D11S1318	2.96533	1.06566	0.359372	2327223	H19 DMR	1979443-1979743	0.87
D11S4088				2719240	KvDMR	2679514-2679910	0
D11S4146	1.27478	1.72159	1.3505	3742143
D11S1760	0.436821	1.23882	2.836	5348645
D11S4465				10542345
D11S1335				59 296727
D11S4076	0.927466	2.17105	2.34084	61 119670	SDHAF2	61197514
D11S1358				90 005626
D11S1793	1.05877	0.659507	0.622899	110 413471	SDHD	111462832
D11S4127	1.08892	2.12052	1.94736	117 181769
SDHD tumor 21
	ratio	ratio	Ratio / ratio	Marker
Marker	Normal DNA	Tumor DNA		location chr 11	Location chr 11		Methylation
D11S1984	1.01568	1.48837	1.46539	1566810
D11S1318				2327223	H19 DMR	1979443-1979743	0.76
D11S4088				2719240	KvDMR	2679514-2679910	0.08
D11S4146				3742143
D11S1760	0.94571	1.75491	1.85565	5348645
D11S4465				10542345
D11S1335				59 296727
D11S4076				61 119670	SDHAF2	61197514
D11S1358	1.85137	1.0829	0.584919	90 005626
D11S1793				110 413471	SDHD	111462832
D11S4127	1.1	1.64955	1.49959	117 181769
SDHD tumor 22
	ratio	ratio	Ratio / ratio	Marker
Marker	Normal DNA	Tumor DNA		location chr 11	Location chr 11		Methylation
D11S1984	1.45685	0.795449	0.546007	1566810
D11S1318	2.55498	3.5825	1.40217	2327223	H19 DMR	1979443-1979743	0.9
D11S4088	0.936488	1.45249	1.55099	2719240	KvDMR	2679514-2679910	0.14
D11S4146	1.97995	3.10386	1.56764	3742143
D11S1760	0.94571	2.06347	2.18192	5348645
D11S4465				10542345
D11S1335				59 296727
D11S4076	1.81919	0.821192	0.451405	61 119670	SDHAF2	61197514
D11S1358	0.883561	0.76634	0.867331	90 005626
D11S1793				110 413471	SDHD	111462832
D11S4127	1.52861	2.29412	1.50079	117 181769
SDHD tumor 23
	ratio	ratio	Ratio / ratio	Marker
Marker	Normal DNA	Tumor DNA		location chr 11	Location chr 11		Methylation
D11S1363	1.49285	1.7396	1.16529	1062027
D11S1984				1566810
D11S1318				2327223	H19 DMR	1979443-1979743	0.56
D11S4088	0.914339	0.815703	0.892124	2719240	KvDMR	2679514-2679910	0.51
D11S4146				3742143
D11S1760	0.436821	0.353191	0.80855	5348645
D11S4465				10542345
D11S1335				59 296727
D11S4076	1.81919	1.59124	0.874697	61 119670	SDHAF2	61197514
D11S1358	1.47143	1.3843	0.940785	90 005626
D11S923	2.21761	1.58218	0.713464	100 090053
D11S1793				110 413471	SDHD	111462832
D11S4127				117 181769
D11S934	2.54662	1.97913	0.777158	125 585521
SDHD tumor 24
	ratio	ratio	Ratio / ratio	Marker
Marker	Normal DNA	Tumor DNA		location chr 11	Location chr 11		Methylation
D11S1984	1.34738	0.761202	0.564951	1566810
D11S1318				2327223	H19 DMR	1979443-1979743	0.7
D11S4088	0.914339	1.96164	2.14542	2719240	KvDMR	2679514-2679910	0.01
D11S4146	1.97995	0.743539	0.375533	3742143
D11S1760	0.94571	1.39374	1.47375	5348645
D11S4465				10542345
D11S1335				59 296727
D11S4076	1.81919	2.33962	1.28608	61 119670	SDHAF2	61197514
D11S1358	1.22115	2.33379	1.91115	90 005626
D11S1793	0.840922	2.64653	3.14717	110 413471	SDHD	111462832
D11S4127				117 181769
SDHD tumor 25
	ratio	ratio	Ratio / ratio	Marker
Marker	Normal DNA	Tumor DNA		location chr 11	Location chr 11		Methylation
D11S1984	1.5212	2.67327	1.75734	1566810
D11S1318				2327223	H19 DMR	1979443-1979743	0.86
D11S4088	1.5	0.920269	0.613513	2719240	KvDMR	2679514-2679910	0.04
D11S4146				3742143
D11S1760				5348645
D11S4465				10542345
D11S1335				59 296727
D11S4076	1.81919	1.15766	0.636358	61 119670	SDHAF2	61197514
D11S1358				90 005626
D11S923	2.21761	1.2975	0.585093	100 090053
D11S1793	0.510988	0.897727	1.75685	110 413471	SDHD	111462832
D11S4127	1.93	1.01453	0.525665	117 181769
SDHD tumor 26
	ratio	ratio	Ratio / ratio	Marker
Marker	Normal DNA	Tumor DNA		location chr 11	Location chr 11		Methylation
D11S1363	1.49	1.5	1.00671	1058140
D11S1984				1566810
D11S1318				2327223	H19 DMR	1979443-1979743	0.591379
D11S4146	1.8	1.9	1.05556	3742143	KvDMR	2679514-2679910	0.566216
D11S1758	1.598	1.8	1.12641	4735970
D11S1760				5348645
D11S2368	1.1	1	0.909091	19245268
D11S4076				61 119670	SDHAF2	61197514
D11S1358				90 005626
D11S923	3.47	2.4	0.691643	100 090053
D11S1793				110 413471	SDHD	111462832
D11S4127				117 181769
D11S934	1.56	1.8	1.15385	125 585521
SDHD tumor 27
	ratio	ratio	Ratio / ratio	Marker
Marker	Normal DNA	Tumor DNA		location chr 11	Location chr 11		Methylation
D11S1984		ni		1566810
D11S1318	3	2	0.666667	2327223	H19 DMR	1979443-1979743	0.56871
D11S4146	2	2	1	3742143	KvDMR	2679514-2679910	0.529048
D11S1760		failed		5348645
D11S4076	1.6	1.8	1.125	61 119670	SDHAF2	61197514
D11S1358		ni		90 005626
D11S1793	0.7	0.8	1.14286	110 413471	SDHD	111462832
D11S4127		ni		117 181769
SDHD tumor 28
	ratio	ratio	Ratio / ratio	Marker
Marker	Normal DNA	Tumor DNA		location chr 11	Location chr 11		Methylation
D11S1363	1.8	2.7	1.5	1058140
D11S1984				1566810
D11S1318				2327223	H19 DMR	1979443-1979743	0.663214
D11S4146				3742143	KvDMR	2679514-2679910	0.169615
D11S1758	1.6	1	0.625	4735970
D11S1760				5348645
D11S2368	1.7	1.6	0.941176	19245268
D11S4076				61 119670	SDHAF2	61197514
D11S1358				90 005626
D11S923	1.6	1.2	0.75	100 090053
D11S1793	0.8	0.3	0.375	110 413471	SDHD	111462832
D11S4127				117 181769
D11S934				125 585521
SDHD tumor 29
	ratio	ratio	Ratio / ratio	Marker
Marker	Normal DNA	Tumor DNA		location chr 11	Location chr 11		Methylation
D11S1984				1566810
D11S1318				2327223	H19 DMR	1979443-1979743	0.678667
D11S4146	0.8	2.2	2.75	3742143	KvDMR	2679514-2679910	0.152982
D11S1758	1.59	0.6	0.377358	4735970
D11S1760	0.7	0.5	0.714286	5348645
D11S4076				61 119670	SDHAF2	61197514
D11S1358				90 005626
D11S923	2.2	1.2	0.545455	100 090053
D11S1793	0.8	0.9	1.125	110 413471	SDHD	111462832
D11S4127				117 181769
D11S934	1.42	0.9	0.633803	125 585521
SDHD tumor 30
	ratio	ratio	Ratio / ratio	Marker
Marker	Normal DNA	Tumor DNA		location chr 11	Location chr 11		Methylation
D11S1984	1.85	1.16	0.627027	1566810
D11S1318				2327223	H19 DMR	1979443-1979743	0.696429
D11S4146	1.87	1.16	0.620321	3742143	KvDMR	2679514-2679910	0.208158
D11S1760				5348645
D11S4076				61 119670	SDHAF2	61197514
D11S1358				90 005626
D11S1793				110 413471	SDHD	111462832
D11S4127	1.8	1.15	0.638889	117 181769
SDHD tumor 31
	ratio	ratio	Ratio / ratio	Marker
Marker	Normal DNA	Tumor DNA		location chr 11	Location chr 11		Methylation
D11S1984	1.3	0.8	0.615385	1566810
D11S1318				2327223	H19 DMR	1979443-1979743	0.6776
D11S4146	1.8	2.6	1.44444	3742143	KvDMR	2679514-2679910	0.155753
D11S1760				5348645
D11S4076				61 119670	SDHAF2	61197514
D11S1358				90 005626
D11S1793	0.6	0.9	1.5	110 413471	SDHD	111462832
D11S4127	1.66	1	0.60241	117 181769
SDHD tumor 32
	ratio	ratio	Ratio / ratio	Marker
Marker	Normal DNA	Tumor DNA		location chr 11	Location chr 11		Methylation
D11S1984	1.59	0.9	0.566038	1566810
D11S1318	2.2	3	1.36364	2327223	H19 DMR	1979443-1979743	0.712
D11S4146	1.7	2.3	1.35294	3742143	KvDMR	2679514-2679910	0.1212
D11S1760				5348645
D11S4076				61 119670	SDHAF2	61197514
D11S1358				90 005626
D11S1793				110 413471	SDHD	111462832
D11S4127	1	1.4	1.4	117 181769
SDHD tumor 33
	ratio	ratio	Ratio / ratio	Marker
Marker	Normal DNA	Tumor DNA		location chr 11	Location chr 11		Methylation
D11S1984	1.6	2.6	1.625	1566810
D11S1318				2327223	H19 DMR	1979443-1979743	0.653214
D11S4146	1.98	2.7	1.36364	3742143	KvDMR	2679514-2679910	0.126186
D11S1760	1.5	1.2	0.8	5348645
D11S4076	1	2	2	61 119670	SDHAF2	61197514
D11S1358	1.5	1.6	1.06667	90 005626
D11S1793	1.7	0.7	0.411765	110 413471	SDHD	111462832
D11S4127	1.6	2.2	1.375	117 181769
SDHD tumor 34
	ratio	ratio	Ratio / ratio	Marker
Marker	Normal DNA	Tumor DNA		location chr 11	Location chr 11		Methylation
D11S1984		n.i		1566810
D11S1318	3.1	2	0.645161	2327223	H19 DMR	1979443-1979743	0.703077
D11S4146	1.83	1.7	0.928962	3742143	KvDMR	2679514-2679910	0.1102
D11S1760		failed		5348645
D11S4076	1.59	0.2	0.125786	61 119670	SDHAF2	61197514
D11S1358	1.22	1	0.819672	90 005626
D11S1793	0.7	1.1	1.57143	110 413471	SDHD	111462832
D11S4127	1.5	0.9	0.6	117 181769
SDHD tumor 35
	ratio	ratio	Ratio / ratio	Marker
Marker	Normal DNA	Tumor DNA		location chr 11	Location chr 11		Methylation
D11S1984		0.8		1566810
D11S1318	3.1	2	0.645161	2327223	H19 DMR	1979443-1979743	0.69125
D11S4146	1.8	1.3	0.722222	3742143	KvDMR	2679514-2679910	0.128593
D11S1760				5348645
D11S4076	1	2.2	2.2	61 119670	SDHAF2	61197514
D11S1358	1.22	1.1	0.901639	90 005626
D11S1793	0.7	0.4	0.571429	110 413471	SDHD	111462832
D11S4127				117 181769
SDHD tumor 36
	ratio	ratio	Ratio / ratio	Marker
Marker	Normal DNA	Tumor DNA		location chr 11	Location chr 11		Methylation
D11S1984		n.i		1566810
D11S1318	2.56	1.1	0.429688	2327223	H19 DMR	1979443-1979743	0.6075
D11S4146	1.66	1.6	0.963855	3742143	KvDMR	2679514-2679910	0.475625
D11S1760		failed		5348645
D11S4076	1.59	1.3	0.81761	61 119670	SDHAF2	61197514
D11S1358	1.33	1.1	0.827068	90 005626
D11S1793	0.84	0.8	0.952381	110 413471	SDHD	111462832
D11S4127	1.1	2	1.81818	117 181769
