# Supplementary material for: Loss of maternal chromosome 11 is a signature event in SDHAF2, SDHD, and VHL-related paragangliomas, but less significant in SDHB-related paragangliomas
Source: Oncotarget. 2017 Jan 14;8(9):14525–36. doi: 10.18632/oncotarget.14649 (PMC5362423; doi:10.18632/oncotarget.14649)
Supplement: Supplementary file 5 [file oncotarget-08-14525-s005.xlsx]

## Sheet: Supp table 4 Hoekstra et al
						ratio
						<0.7
						>1.3
VHL tumor 37
	ratio	ratio	Ratio / ratio	Marker
marker	Normal DNA	Tumor DNA		location chr 11	Location chr 11		methylation
D11S1363				1062027
D11S4177				1443978
D11S1318				2327223	H19 DMR	1979443-1979743	0.65
D11S4146	1.66417	0.973573	0.585019	3742143	KvDMR	2679514-2679910	0
D11S1758				4735970
D11S1760				5384432
D11S1323				6276714
D11S932	1.58121	0.538358	0.340472	8390763
D11S4149				9130048
D11S1346	1.39218	10.1491	7.29007	10915848
D11S4154				30632100
D11S4174				45 214592
D11S1335	1.11232	1.51767	1.36443	59 296727
D11S1253				60 051371
D11S4076				61 119670	SDHAF2	61197514
D11S4205				62 939427
D11S913	1.48519	2.07306	1.39583	65 692736
D11S2002	0.899725	1.31906	1.46607	80 377622
D11S1358	1.47143	1.22645	0.833509	90 005626
D11S923				100 090053
D11S1793				110 413471	SDHD	111462832
D11S4127				117 181769
D11S934	2.54662	6.12838	2.40648	125 585521
D11S4098				133 472332
VHL tumor 38
	ratio	ratio	Ratio / ratio	Marker
marker	Normal DNA	Tumor DNA		location chr 11	Location chr 11		methylation
D11S1363				1062027
D11S4177				1443978
D11S1318	3	5.7	1.9	2327223	H19 DMR	1979443-1979743	0.89
D11S4146				3742143	KvDMR	2679514-2679910	0.01
D11S1758	1.56847	2.38773	1.52233	4735970
D11S1760	0.363535	0.147694	0.406271	5384432
D11S1323				6276714
D11S932				8390763
D11S4149				9130048
D11S1346	1.57132	4.01425	2.5547	10915848
D11S4154	1.10453	7.77486	7.0391	30632100
D11S4174				45 214592
D11S1335				59 296727
D11S1253				60 051371
D11S4076				61 119670	SDHAF2	61197514
D11S4205				62 939427
D11S913				65 692736
D11S2002	1.54391	0.917448	0.594235	80 377622
D11S1358	1.55233	0.559037	0.360127	90 005626
D11S923				100 090053
D11S1793	1.81178	0.940426	0.519062	110 413471	SDHD	111462832
D11S4127				117 181769
D11S934	1.4158	0.637275	0.450116	125 585521
D11S4098				133 472332
VHL tumor 39
	ratio	ratio	Ratio / ratio	Marker
marker	Normal DNA	Tumor DNA		location chr 11	Location chr 11		methylation
D11S1363				1062027
D11S4177				1443978
D11S1318				2327223	H19 DMR	1979443-1979743	0.75
D11S4146				3742143	KvDMR	2679514-2679910	0.027
D11S1758	1.57	2.59704	1.65416	4735970
D11S1760	0.363535	2.08081	5.7238	5384432
D11S1323	0.623541	1.37736	2.20893	6276714
D11S932	1.58121	2.34483	1.48293	8390763
D11S4149				9130048
D11S1346	1.25078	0.489051	0.390997	10915848
D11S4154	1.64764	0.933953	0.566842	30632100
D11S4174	1.54979	0.850932	0.549063	45 214592
D11S1335	3.58952	1.48239	0.412977	59 296727
D11S1253				60 051371
D11S4076				61 119670	SDHAF2	61197514
D11S4205				62 939427
D11S913	1.48519	3.33208	2.24354	65 692736
D11S2002				80 377622
D11S1358	1.22115	1.2314	1.0084	90 005626
D11S923				100 090053
D11S1793	0.698693	1.04217	1.4916	110 413471	SDHD	111462832
D11S4127				117 181769
D11S934	1.62407	2.58376	1.59091	125 585521
D11S4098				133 472332
VHL tumor 40
	ratio	ratio	Ratio / ratio	Marker
marker	Normal DNA	Tumor DNA		location chr 11	Location chr 11		methylation
D11S1363				1062027
D11S4177				1443978
D11S1318	2.96533	0.838605	0.282804	2327223	H19 DMR	1979443-1979743	1
D11S4146				3742143	KvDMR	2679514-2679910	0.012
D11S1758				4735970
D11S1760				5384432
D11S1323	1.51223	2.54028	1.67983	6276714
D11S932	1.6012	1.30034	0.812104	8390763
D11S4149				9130048
D11S1346	1.06546	3.51507	3.29911	10915848
D11S4154	1.28853	3.11177	2.41498	30632100
D11S4174				45 214592
D11S1335				59 296727
D11S1253				60 051371
D11S4076	1.86105	0.82241	0.441907	61 119670	SDHAF2	61197514
D11S4205				62 939427
D11S913	1.50463	3.4617	2.30069	65 692736
D11S2002				80 377622
D11S1358	1.62987	0.814851	0.499949	90 005626
D11S923	1.63772	2.85034	1.74044	100 090053
D11S1793				110 413471	SDHD	111462832
D11S4127				117 181769
D11S934	2.78905	4.64228	1.66447	125 585521
D11S4098				133 472332
VHL tumor 41
	ratio	ratio	Ratio / ratio	Marker
marker	Normal DNA	Tumor DNA		location chr 11	Location chr 11		methylation
D11S1363				1062027
D11S4177				1443978
D11S1318	3	1.5	0.5	2327223	H19 DMR	1979443-1979743	1
D11S4146				3742143	KvDMR	2679514-2679910	0.0075
D11S1758	0.436821	2.55774	5.85534	4735970
D11S1760	0.976728	1.63248	1.67138	5384432
D11S1323				6276714
D11S932				8390763
D11S4149				9130048
D11S1346				10915848
D11S4154	1.10453	0.427715	0.387239	30632100
D11S4174				45 214592
D11S1335	1.21232	3.00645	2.47992	59 296727
D11S1253				60 051371
D11S4076	1.86105	0.828792	0.445336	61 119670	SDHAF2	61197514
D11S4205				62 939427
D11S913				65 692736
D11S2002				80 377622
D11S1358	1.33471	3.72573	2.7914	90 005626
D11S923				100 090053
D11S1793	0.698693	0.950448	1.36032	110 413471	SDHD	111462832
D11S4127				117 181769
D11S934				125 585521
D11S4098				133 472332
VHL tumor 42
	ratio	ratio	Ratio / ratio	Marker
marker	Normal DNA	Tumor DNA		location chr 11	Location chr 11		methylation
D11S1363				1062027
D11S4177				1443978
D11S1318	2.96533	1.57273	0.530372	2327223	H19 DMR	1979443-1979743	0.83
D11S4146				3742143	KvDMR	2679514-2679910	0.013
D11S1758				4735970
D11S1760				5384432
D11S1323	1.47424	2.96051	2.00816	6276714
D11S932	1.75162	4.78465	2.73156	8390763
D11S4149				9130048
D11S1346				10915848
D11S4154	1.10453	4.31349	3.90529	30632100
D11S4174				45 214592
D11S1335	1.62376	1.30612	0.804383	59 296727
D11S1253				60 051371
D11S4076	1.59061	2.15166	1.35273	61 119670	SDHAF2	61197514
D11S4205				62 939427
D11S913				65 692736
D11S2002				80 377622
D11S1358	1.33471	1.40929	1.05587	90 005626
D11S923				100 090053
D11S1793	0.710988	1.8507	2.603	110 413471	SDHD	111462832
D11S4127				117 181769
D11S934	2.78905	6.37686	2.28639	125 585521
D11S4098				133 472332
VHL tumor 43
	ratio	ratio	Ratio / ratio	Marker
marker	Normal DNA	Tumor DNA		location chr 11	Location chr 11		methylation
D11S1363				1062027
D11S4177				1443978
D11S1318				2327223	H19 DMR	1979443-1979743	failed
D11S4146				3742143	KvDMR	2679514-2679910	0.007
D11S1758				4735970
D11S1760				5384432
D11S1323				6276714
D11S932				8390763
D11S4149				9130048
D11S1346				10915848
D11S4154	1.10453	0.412354	0.373331	30632100
D11S4174				45 214592
D11S1335	1.62376	0.879217	0.541471	59 296727
D11S1253				60 051371
D11S4076				61 119670	SDHAF2	61197514
D11S4205				62 939427
D11S913				65 692736
D11S2002				80 377622
D11S1358				90 005626
D11S923				100 090053
D11S1793	1.81178	0.894419	0.493669	110 413471	SDHD	111462832
D11S4127	1.79613	6.53372	3.63768	117 181769
D11S934	2.78905	1.65	0.5916	125 585521
D11S4098				133 472332
VHL tumor 44
	ratio	ratio	Ratio / ratio	Marker
marker	Normal DNA	Tumor DNA		location chr 11	Location chr 11		methylation
D11S1363				1062027
D11S4177				1443978
D11S1318				2327223	H19 DMR	1979443-1979743	failed
D11S4146				3742143	KvDMR	2679514-2679910	0
D11S1758				4735970
D11S1760	0.363535	0.644312	1.77235	5384432
D11S1323				6276714
D11S932				8390763
D11S4149				9130048
D11S1346	1.39218	0.760563	0.546312	10915848
D11S4154	0.857198	0.877193	1.02333	30632100
D11S4174				45 214592
D11S1335				59 296727
D11S1253				60 051371
D11S4076				61 119670	SDHAF2	61197514
D11S4205				62 939427
D11S913				65 692736
D11S2002				80 377622
D11S1358	1.62987	13.1103	8.04379	90 005626
D11S923	1.63772	0.82439	0.503378	100 090053
D11S1793				110 413471	SDHD	111462832
D11S4127	1.52704	0.822537	0.538649	117 181769
D11S934				125 585521
D11S4098				133 472332
