# Supplementary material for: Loss of maternal chromosome 11 is a signature event in SDHAF2, SDHD, and VHL-related paragangliomas, but less significant in SDHB-related paragangliomas
Source: Oncotarget. 2017 Jan 14;8(9):14525–36. doi: 10.18632/oncotarget.14649 (PMC5362423; doi:10.18632/oncotarget.14649)
Supplement: Supplementary file 6 [file oncotarget-08-14525-s006.xlsx]

## Sheet: Supp table 5 Hoekstra et al
						ratio
						<0.7
						>1.3
SDHB tumor 45
	ratio	ratio	Ratio / ratio	Marker
marker	Normal DNA	Tumor DNA		location chr 11	Location chr 11		methylation
D11S1363	1.02119	0.491461	0.481261	1062027
D11S4177				1443978
D11S1984	1.25137	1.30392	1.04199	1566810
D11S1318				2327223	H19 DMR	1979443-1979743	0.45
D11S4146	1.1	1.7971	1.63373	3742143	KvDMR	2679514-2679910	0.39
D11S1758				4735970
D11S1760	0.977126	1.57177	1.60856	5384432
D11S1323	1.77477	1.55061	0.873699	6276714
D11S932				8390763
D11S4149				9130048
D11S1346	1.90638	3.43447	1.80157	10915848
D11S4154	1.64764	1.66125	1.00826	30632100
D11S4174				45 214592
D11S1335				59 296727
D11S1253				60 051371
D11S4076				61 119670	SDHAF2	61197514
D11S4205				62 939427
D11S913				65 692736
D11S2002	1.54391	1.75989	1.13989	80 377622
D11S1358	1.62987	1.53089	0.939275	90 005626
D11S923	1.81242	1.63158	0.900222	100 090053
D11S1793				110 413471	SDHD	111462832
D11S4127				117 181769
D11S934	2.54662	1.79621	0.705331	125 585521
D11S4098				133 472332
SDHB tumor 46
	ratio	ratio	Ratio / ratio	Marker
marker	Normal DNA	Tumor DNA		location chr 11	Location chr 11		methylation
D11S1363				1062027
D11S4177				1443978
D11S1318	1.93019	1.58373	0.820505	2327223	H19 DMR	1979443-1979743	0.6
D11S4146	1.78553	1.80138	1.00888	3742143	KvDMR	2679514-2679910	0.68
D11S1758	1.57617	1.49913	0.951124	4735970
D11S1760	0.976728	0.956647	0.979441	5384432
D11S1323				6276714
D11S932	0.922779	1.20316	1.30384	8390763
D11S4149	1.61233	1.59352	0.988331	9130048
D11S1346				10915848
D11S4154	1.62387	1.51424	0.932491	30632100
D11S4174	0.942	0.814487	0.864636	45 214592
D11S1335				59 296727
D11S1253				60 051371
D11S4076				61 119670	SDHAF2	61197514
D11S4205				62 939427
D11S913	1.48519	2.26799	1.52707	65 692736
D11S2002	0.899725	1.43074	1.5902	80 377622
D11S1358				90 005626
D11S923				100 090053
D11S1793	1.4	1.09703	0.78359	110 413471	SDHD	111462832
D11S4127				117 181769
D11S934				125 585521
D11S4098				133 472332
SDHB tumor 47
	ratio	ratio	Ratio / ratio	Marker
marker	Normal DNA	Tumor DNA		location chr 11	Location chr 11		methylation
D11S1363				1062027
D11S4177				1443978
D11S1318	1.9	2	1.05263	2327223	H19 DMR	1979443-1979743	0.31
D11S4146				3742143	KvDMR	2679514-2679910	0.48
D11S1758				4735970
D11S1760				5384432
D11S1323				6276714
D11S932				8390763
D11S4149				9130048
D11S1346	1.32453	0.829995	0.626633	10915848
D11S4154	1.62387	1.93396	1.19096	30632100
D11S4174				45 214592
D11S1335	1.21232	1.61841	1.33497	59 296727
D11S1253				60 051371
D11S4076	0.927466	0.818246	0.882238	61 119670	SDHAF2	61197514
D11S4205	1.20775	1.54238	1.27707	62 939427
D11S913				65 692736
D11S2002				80 377622
D11S1358	1.55233	1.61029	1.03733	90 005626
D11S923	1.8	1.5	0.833333	100 090053
D11S1793	1.6	1.7	1.0625	110 413471	SDHD	111462832
D11S4127				117 181769
D11S934				125 585521
D11S4098				133 472332
SDHB tumor 48
	ratio	ratio	Ratio / ratio	Marker
marker	Normal DNA	Tumor DNA		location chr 11	Location chr 11		methylation
D11S1363				1062027
D11S4177				1443978
D11S1984	1.2218	0.445154	0.364343	1566810
D11S1318	1.93019	0.72744	0.376875	2327223	H19 DMR	1979443-1979743	0.81
D11S4088	0.843185	1.10456	1.30998	2719240	KvDMR	2679514-2679910	0.57
D11S4146	1.97995	0.617671	0.311962	3742143
D11S1758				4735970
D11S1760	0.436821	0.433573	0.992565	5384432
D11S1323	1.70264			6276714
D11S932	0.837765			8390763
D11S4149	1.54728	3.19643	2.06584	9130048
D11S4465	1.30496	0.55528	0.425515	10542345
D11S1346	1.57132	3.85714	2.45472	10915848
D11S2368	1.38864	0.27381	0.197178	19245268
D11S4154	1.62387	3.79067	2.33435	30632100
D11S4185	1.46005	1.60157	1.09692	36016248
D11S4174		0.817137		45 214592
D11S1335	1.37297			59 296727
D11S1253				60 051371
D11S4076	1.86105	1.91807	1.03064	61 119670	SDHAF2	61197514
D11S4205	1.20775	1.45812	1.2073	62 939427
D11S913				65 692736
D11S2002	1.09652	1.04899	0.956656	80 377622
D11S1358	1.62987	1.39102	0.853453	90 005626
D11S923	3.46975	2.87245	0.827855	100 090053
D11S1793				110 413471	SDHD	111462832
D11S4127	1.81324	1.80602	0.996017	117 181769
D11S934	1.4158	1.33788	0.944962	125 585521
D11S4098				133 472332
SDHB tumor 49
	ratio	ratio	Ratio / ratio	Marker
marker	Normal DNA	Tumor DNA		location chr 11	Location chr 11		methylation
D11S1363				1062027
D11S4177				1443978
D11S1318				2327223	H19 DMR	1979443-1979743	0.43
D11S4146	1.24169	2.49356	2.0082	3742143	KvDMR	2679514-2679910	0.09
D11S1758				4735970
D11S1760	1.73931	1.5	0.862411	5384432
D11S1323	1.46024	1.56145	1.06931	6276714
D11S932	1.58121	1.9	1.20161	8390763
D11S4149	1.4409	1.00319	0.696224	9130048
D11S1346	1.38883	2.79666	2.01368	10915848
D11S4154	0.970796	2.16641	2.23158	30632100
D11S4174	1.17607	1.097	0.93277	45 214592
D11S1335				59 296727
D11S1253				60 051371
D11S4076	3.34674	2.42598	0.724878	61 119670	SDHAF2	61197514
D11S4205				62 939427
D11S913	1.21242	0.814934	0.672154	65 692736
D11S2002				80 377622
D11S1358				90 005626
D11S923				100 090053
D11S1793				110 413471	SDHD	111462832
D11S4127	1.8886	2.16991	1.14895	117 181769
D11S934				125 585521
D11S4098				133 472332
SDHB tumor 50
	ratio	ratio	Ratio / ratio	Marker
marker	Normal DNA	Tumor DNA		location chr 11	Location chr 11		methylation
D11S1363				1062027
D11S4177				1443978
D11S1318				2327223	H19 DMR	1979443-1979743	0.91
D11S4146	1.97995	5.4345	2.74476	3742143	KvDMR	2679514-2679910	0.33
D11S1758				4735970
D11S1760	0.832317	0.964108	1.15834	5384432
D11S1323	1.46024	0.513399	0.351585	6276714
D11S932				8390763
D11S4149				9130048
D11S1346				10915848
D11S4154	1.10453	0.807371	0.730966	30632100
D11S4174				45 214592
D11S1335				59 296727
D11S1253				60 051371
D11S4076	0.93	0.873016	0.938727	61 119670	SDHAF2	61197514
D11S4205				62 939427
D11S913				65 692736
D11S2002				80 377622
D11S1358	1.62987	0.444444	0.272687	90 005626
D11S923				100 090053
D11S1793	1.81178	1.45	0.800318	110 413471	SDHD	111462832
D11S4127				117 181769
D11S934	1.4158	0.891098	0.629395	125 585521
D11S4098				133 472332
SDHB tumor 51
	ratio	ratio	Ratio / ratio	Marker
marker	Normal DNA	Tumor DNA		location chr 11	Location chr 11		methylation
D11S1363				1062027
D11S4177				1443978
D11S1318	2.96533	0.404011	0.136245	2327223	H19 DMR	1979443-1979743	0.86
D11S4146	0.9011	8.75641	9.71747	3742143	KvDMR	2679514-2679910	0.039
D11S1758				4735970
D11S1760				5384432
D11S1323	1.46024	2.04616	1.40125	6276714
D11S932	1.58121	0.835445	0.528358	8390763
D11S4149				9130048
D11S1346	1.25078	0.545676	0.436269	10915848
D11S4154	1.10453	0.542361	0.491035	30632100
D11S4174				45 214592
D11S1335				59 296727
D11S1253				60 051371
D11S4076				61 119670	SDHAF2	61197514
D11S4205				62 939427
D11S913				65 692736
D11S2002	0.899725	0.459039	0.510199	80 377622
D11S1358	1.47143	0.876683	0.595804	90 005626
D11S923				100 090053
D11S1793	0.840922	1.0396	1.23627	110 413471	SDHD	111462832
D11S4127	1.93181	1.66747	0.863168	117 181769
D11S934				125 585521
D11S4098				133 472332
SDHB tumor 52
	ratio	ratio	Ratio / ratio	Marker
marker	Normal DNA	Tumor DNA		location chr 11	Location chr 11		methylation
D11S1363	1.83277	0.867514	0.473335	1062027
D11S4177				1443978
D11S1318				2327223	H19 DMR	1979443-1979743	0.47
D11S4146				3742143	KvDMR	2679514-2679910	0.004
D11S1758	1.59856	0.936716	0.585975	4735970
D11S1760				5384432
D11S1323	1.77477	1.14049	0.64261	6276714
D11S932	1.6012	1.34443	0.839638	8390763
D11S4149				9130048
D11S1346	1.32453	0.845185	0.638102	10915848
D11S4154	1.28853	1.85835	1.44222	30632100
D11S4174	1.29931	1.57251	1.21026	45 214592
D11S1335	1.21232	2.6848	2.2146	59 296727
D11S1253				60 051371
D11S4076	1.81919	0.86957	0.477998	61 119670	SDHAF2	61197514
D11S4205	1.20775	2.16872	1.79567	62 939427
D11S913				65 692736
D11S2002				80 377622
D11S1358	1.44094	0.947135	0.657303	90 005626
D11S923	1.81242	1.68954	0.9322	100 090053
D11S1793				110 413471	SDHD	111462832
D11S4127	1.81	1.74	0.961326	117 181769
D11S934				125 585521
D11S4098				133 472332
SDHB tumor 53
	ratio	ratio	Ratio / ratio	Marker
marker	Normal DNA	Tumor DNA		location chr 11	Location chr 11		methylation
D11S1363				1062027
D11S4177				1443978
D11S1318	2.5584	2.03546	0.795599	2327223	H19 DMR	1979443-1979743	0.69
D11S4146				3742143	KvDMR	2679514-2679910	0.41
D11S1758				4735970
D11S1760	0.976728	0.603399	0.617776	5384432
D11S1323	1.50237	2.58244	1.71891	6276714
D11S932				8390763
D11S4149	1.55	1.33	0.858065	9130048
D11S1346	1.39218	1.98998	1.42941	10915848
D11S4154	0.970796	1.18552	1.22118	30632100
D11S4174	1.5732	0.692122	0.439945	45 214592
D11S1335	1.21232	0.785161	0.647653	59 296727
D11S1253				60 051371
D11S4076	0.927466	1.93917	2.09083	61 119670	SDHAF2	61197514
D11S4205				62 939427
D11S913	1.69678	1.48519	0.875294	65 692736
D11S2002	1.12769	1.47471	1.30772	80 377622
D11S1358				90 005626
D11S923				100 090053
D11S1793				110 413471	SDHD	111462832
D11S4127	1.8	1.57	0.872222	117 181769
D11S934	1.4158	1.10105	0.777686	125 585521
D11S4098				133 472332
SDHB tumor 54
	ratio	ratio	Ratio / ratio	Marker
marker	Normal DNA	Tumor DNA		location chr 11	Location chr 11		methylation
D11S1363				1062027
D11S4177				1443978
D11S1318	1.86562	1.701	0.91176	2327223	H19 DMR	1979443-1979743	0.97
D11S4146	1.79577	1.37759	0.767129	3742143	KvDMR	2679514-2679910	0.89
D11S1758	1.57617	2.18503	1.38629	4735970
D11S1760	0.753281	0.990248	1.31458	5384432
D11S1323	1.50237	2.17026	1.44456	6276714
D11S932	1.75162	2.25643	1.2882	8390763
D11S4149	1.10779	1.51244	1.36528	9130048
D11S1346	1.90638	2.87414	1.50765	10915848
D11S4154	1.28853	1.66107	1.28912	30632100
D11S4174				45 214592
D11S1335				59 296727
D11S1253				60 051371
D11S4076	1.81919	1.90079	1.04485	61 119670	SDHAF2	61197514
D11S4205				62 939427
D11S913				65 692736
D11S2002				80 377622
D11S1358	1.33471	0.957679	0.717515	90 005626
D11S923	3.24796	4.19758	1.29238	100 090053
D11S1793	1	1.18376	1.18376	110 413471	SDHD	111462832
D11S4127	1.79613	1.77427	0.987831	117 181769
D11S934	1.62407	1.60063	0.985569	125 585521
D11S4098	1.38551	0.931631	0.672411	133 472332
SDHB tumor 55
	ratio	ratio	Ratio / ratio	Marker
marker	Normal DNA	Tumor DNA		location chr 11	Location chr 11		methylation
D11S1363				1062027
D11S4177				1443978
D11S1318	1.93019	1.28	0.663147	2327223	H19 DMR	1979443-1979743	0.92
D11S4146	1.97995	2.05246	1.03662	3742143	KvDMR	2679514-2679910	0.91
D11S1758	1.59856	1.17071	0.732352	4735970
D11S1760	1.12594	1.36223	1.20986	5384432
D11S1323				6276714
D11S932	1.6012	1.30311	0.813836	8390763
D11S4149				9130048
D11S4465	1.35718	1.16583	0.859009	10542345
D11S1346	1.39218	1.71855	1.23443	10915848
D11S2368	1.095	0.794495	0.725566	19245268
D11S4154	1.64764	1.29961	0.788773	30632100
D11S914	1.29239	0.970803	0.75117	31327585
D11S4174				45 214592
D11S1335				59 296727
D11S1253				60 051371
D11S4076				61 119670	SDHAF2	61197514
D11S4205				62 939427
D11S913	1.48998	2.08188	1.39725	65 692736
D11S2002				80 377622
D11S1358	1.62987	1.16949	0.717538	90 005626
D11S923	3.46975	3.48044	1.00308	100 090053
D11S1793	1.81178	1.43278	0.790816	110 413471	SDHD	111462832
D11S4127				117 181769
D11S934	1.4158	0.963119	0.680265	125 585521
D11S4098				133 472332
SDHB tumor 56
	ratio	ratio	Ratio / ratio	Marker
marker	Normal DNA	Tumor DNA		location chr 11	Location chr 11		methylation
D11S1363	1.49285	0.34	0.227753	1062027
D11S4177	1.25137	0.389431	1.13619	1443978
D11S1318	0.730681	1.26855	0.679964	2327223	H19 DMR	1979443-1979743	0.52
D11S4146	1.27478	3.20144	2.51137	3742143	KvDMR	2679514-2679910	0.46
D11S1758	1.57617	3.30702	2.09814	4735970
D11S1760	0.725827	0.901901	1.24258	5384432
D11S1323				6276714
D11S932				8390763
D11S4149				9130048
D11S4465				10542345
D11S1346				10915848
D11S2368				19245268
D11S4154				30632100
D11S914				31327585
D11S4174				45 214592
D11S1335				59 296727
D11S1253	1.21232	0.835379	0.689076	60 051371
D11S4076	0.914723	0.960823	1.0504	61 119670	SDHAF2	61197514
D11S4205				62 939427
D11S913				65 692736
D11S2002				80 377622
D11S1358	1.44094	0.537519	0.373033	90 005626
D11S923				100 090053
D11S1793	0.710988	0.553	0.77779	110 413471	SDHD	111462832
D11S4127				117 181769
D11S934	1.55845	4.30007	2.7592	125 585521
D11S4098				133 472332
SDHB tumor 57
	ratio	ratio	Ratio / ratio	Marker
marker	Normal DNA	Tumor DNA		location chr 11	Location chr 11		methylation
D11S1363	1.25137	1.51921	1.21404	1062027
D11S4177	2.43014	3.60227	1.48233	1443978
D11S1318				2327223	H19 DMR	1979443-1979743	0.33
D11S4146				3742143	KvDMR	2679514-2679910	0.23
D11S1758				4735970
D11S1760				5384432
D11S1323				6276714
D11S932				8390763
D11S4149				9130048
D11S4465				10542345
D11S1346	1.32453	1.2337	0.931421	10915848
D11S2368	1.095	1.59125	1.4532	19245268
D11S4154				30632100
D11S914				31327585
D11S4174				45 214592
D11S1335				59 296727
D11S1253				60 051371
D11S4076	1.81919	2.33084	1.28125	61 119670	SDHAF2	61197514
D11S4205				62 939427
D11S913				65 692736
D11S2002				80 377622
D11S1358	1.62987	1.68086	1.03129	90 005626
D11S923	1.63772	1.58036	0.964976	100 090053
D11S1793	1.81178	1.97565	1.09045	110 413471	SDHD	111462832
D11S4127	1.08892	1.70228	1.56327	117 181769
D11S934	1.4158	2.27992	1.61034	125 585521
D11S4098				133 472332
