# Supplementary material for: Loss of maternal chromosome 11 is a signature event in SDHAF2, SDHD, and VHL-related paragangliomas, but less significant in SDHB-related paragangliomas
Source: Oncotarget. 2017 Jan 14;8(9):14525–36. doi: 10.18632/oncotarget.14649 (PMC5362423; doi:10.18632/oncotarget.14649)
Supplement: Supplementary file 7 [file oncotarget-08-14525-s007.xlsx]

## Sheet: Supp table 6 Hoekstra et al
				ratio							ratio
				<0.7							<0.7
				>1.3							>1.3
SDHB tumor 45							SDHD tumor 10
Marker		ratio	ratio	Ratio / ratio			Marker		ratio	ratio	Ratio / ratio
location chr	Marker	Normal DNA	Tumor DNA	tumor / normal			location chr	Marker	Normal DNA	Tumor DNA	tumor / normal
Chr 1	D1S1612	3.8163	1.03244	0.270535			Chr 1	D1S1612		1.82272
Chr 1	D1S2655	1.10343	1.16306	1.05405			Chr 1	D1S2655	1.74919	1.11817	0.639252
Chr 1	D1S2733						Chr 1	D1S2733
Chr 3	D3S2387	1.17724	2.40535	2.04322			Chr 3	D3S2387	1.17724	0.086967	0.0738738
Chr 3	D3S3609	1.02658	0.818182	0.796994			Chr 3	D3S3609	1.02658	0.956604	0.931831
Chr 3	D3S1597	2.15241	1.77894	0.826486			Chr 3	D3S1597
Chr 5	D5S406	1.38905	1.9533	1.40621			Chr 5	D5S406
Chr 5	D5S661	1.73208	1.4084	0.813129			Chr 5	D5S661	2.39744	2.15894	0.90052
Chr 5	D5S422	1.82398	0.91623	0.502325			Chr 5	D5S422
Chr 5	D5S813	1.18863	0.921122	0.774946			Chr 5	D5S813	1.18863	1.60353	1.34906
Chr 14	D14S1032						Chr 14	D14S1032
Chr 14	D14S62						Chr 14	D14S62
Chr 14	D14S264						Chr 14	D14S264
Chr 14	D14S1068	1.39574	2.16894	1.55396			Chr 14	D14S1068	1.39574	1.19852	0.858694
Chr 17	D17S831	0.70242	2.38736	3.39876			Chr 17	D17S831	1.55418	1.40177	0.901937
Chr 17	D17S1791	1.43767	1.0347	0.719705			Chr 17	D17S1791
SDHB tumor 46							SDHD tumor 11
Marker		ratio	ratio	Ratio / ratio			Marker		ratio	ratio	Ratio / ratio
location chr	Marker	Normal DNA	Tumor DNA	tumor / normal			location chr	Marker	Normal DNA	Tumor DNA	tumor / normal
Chr 1	D1S1612	3.8163	6.44096	1.68775			Chr 1	D1S1612
Chr 1	D1S2655	1.74919	1.03737	0.59306			Chr 1	D1S2655	1.74919	1.1098	0.634468
Chr 1	D1S2733	1.66786	7.69902	4.61611			Chr 1	D1S2733	1.66786	2.09637	1.25692
Chr 3	D3S2387	1.17724	2.25191	1.91287			Chr 3	D3S2387
Chr 3	D3S3609	1.02658	2.29228	2.23292			Chr 3	D3S3609	1.72434	1.71168	0.992658
Chr 3	D3S1597	1.48027	1.10371	0.74561			Chr 3	D3S1597	1.48027	2.05161	1.38597
Chr 5	D5S406	2.09235	1.60842	0.768717			Chr 5	D5S406	1.38905	0.882416	0.635267
Chr 5	D5S661						Chr 5	D5S661
Chr 5	D5S422	1.82398					Chr 5	D5S422	1.82398	1.0073	0.552254
Chr 5	D5S813	1.18863	1.2626	1.06223			Chr 5	D5S813
Chr 14	D14S1032	1.65984	0.887592	0.534745			Chr 14	D14S1032
Chr 14	D14S62						Chr 14	D14S62
Chr 14	D14S264						Chr 14	D14S264
Chr 14	D14S1068	1.39574	2.39886	1.7187			Chr 14	D14S1068	1.58323	2.06544	1.30457
Chr 17	D17S831	1.88204	2.38808	1.26888			Chr 17	D17S831
Chr 17	D17S1791	1.64687	1.01699	0.617528			Chr 17	D17S1791
SDHB tumor 47							SDHD tumor 12
Marker		ratio	ratio	Ratio / ratio			Marker		ratio	ratio	Ratio / ratio
location chr	Marker	Normal DNA	Tumor DNA	tumor / normal			location chr	Marker	Normal DNA	Tumor DNA	tumor / normal
Chr 1	D1S1612	0.752688	3.33333	4.42857			Chr 1	D1S1612
Chr 1	D1S2655	1.69188	2.56167	1.51409			Chr 1	D1S2655	1.74919	0.955056	0.546
Chr 1	D1S2733	1.62194	2.53526	1.5631			Chr 1	D1S2733	1.62194	1.07134	0.660527
Chr 3	D3S2387	1.4092	1.45305	1.03112			Chr 3	D3S2387	1.18503	1.68122	1.41872
Chr 3	D3S3609						Chr 3	D3S3609	1.625	1.05175	0.647229
Chr 3	D3S1597	1.44437					Chr 3	D3S1597
Chr 5	D5S406						Chr 5	D5S406	0.821709	0.836831	1.0184
Chr 5	D5S661	1.68305	1.35572	0.80551			Chr 5	D5S661	1.54136	1.4164	0.918929
Chr 5	D5S422						Chr 5	D5S422
Chr 5	D5S813	1.16071	1.49144	1.28493			Chr 5	D5S813	1.18863	1.31366	1.10519
Chr 14	D14S1032	1.51022	2.2085	1.46237			Chr 14	D14S1032
Chr 14	D14S62	1.82328	1.15987	0.636147			Chr 14	D14S62	1.82328	1.42145	0.779613
Chr 14	D14S264	1.56961	1.38447	0.88205			Chr 14	D14S264	1.56961	1.50873	0.961215
Chr 14	D14S1068						Chr 14	D14S1068	1.58323	2.18458	1.37982
Chr 17	D17S831	1.55418	3.34201	2.15034			Chr 17	D17S831	2.41309	3.0423	1.26075
Chr 17	D17S1791						Chr 17	D17S1791
SDHB tumor 48							SDHD tumor 13
Marker		ratio	ratio	Ratio / ratio			Marker		ratio	ratio	Ratio / ratio
location chr	Marker	Normal DNA	Tumor DNA	tumor / normal			location chr	Marker	Normal DNA	Tumor DNA	tumor / normal
Chr 1	D1S1612						Chr 1	D1S1612
Chr 1	D1S2655	1.74919	0.961441	0.54965			Chr 1	D1S2655	1.74919	0.96621	0.552376
Chr 1	D1S2733	1.66786	1.83267	1.09882			Chr 1	D1S2733
Chr 3	D3S2387	1.92583	2.98724	1.55115			Chr 3	D3S2387	1.18503	1.16632	0.984219
Chr 3	D3S3609	1.02658	1.21602	1.18453			Chr 3	D3S3609	1.625	1.73068	1.06503
Chr 3	D3S1597	2.17858	3.13528	1.43914			Chr 3	D3S1597
Chr 14	D14S1032	1.65984	2.64591	1.59408			Chr 5	D5S406	0.821709	1.57634	1.91836
Chr 14	D14S62	1.8967	6.37106	3.35901			Chr 5	D5S661	1.73208	1.69753	0.980053
Chr 17	D17S831	1.54498	1.05782	0.684683			Chr 5	D5S422	1.82398	1.9366	1.06174
							Chr 5	D5S813	1.16071	1.23524	1.06421
SDHB tumor 49							Chr 14	D14S1032
Marker		ratio	ratio	Ratio / ratio			Chr 14	D14S62	1.58578	1.57905	0.995757
location chr	Marker	Normal DNA	Tumor DNA	tumor / normal			Chr 14	D14S264
Chr 1	D1S1612	4.80064	21.0109	4.37669			Chr 14	D14S1068
Chr 1	D1S2655	1.75733	1.07598	0.612279			Chr 17	D17S831	2.41309	1.7498	0.725127
Chr 1	D1S2733	1.43822	2.64249	1.83733			Chr 17	D17S1791
Chr 3	D3S2387	1.17724	0.536248	0.455514
Chr 3	D3S3609						SDHD tumor 14
Chr 3	D3S1597	1.48027	0.528071	0.356739			Marker		ratio	ratio	Ratio / ratio
Chr 5	D5S406		1.47325				location chr	Marker	Normal DNA	Tumor DNA	tumor / normal
Chr 5	D5S661	1.54136	1.81221	1.17572			Chr 1	D1S1612
Chr 5	D5S422						Chr 1	D1S2655	1.74919	1.01274	0.578976
Chr 5	D5S813	1.19694	1.47674	1.23376			Chr 1	D1S2733	1.66786	1.52479	0.914221
Chr 14	D14S1032	1.65984	0.881523	0.531089			Chr 3	D3S2387	1.17724	0.458244	0.389254
Chr 14	D14S62	1.8967	1.22216	0.644359			Chr 3	D3S3609
Chr 14	D14S264						Chr 3	D3S1597
Chr 14	D14S1068	1.39574	1.11052	0.795645			Chr 5	D5S406	0.821709	0.946721	1.15214
Chr 17	D17S831						Chr 5	D5S661	1.54136	1.15892	0.751883
Chr 17	D17S1791	1.49939	1.06073	0.707442			Chr 5	D5S422
							Chr 5	D5S813
SDHB tumor 50							Chr 14	D14S1032
Marker		ratio	ratio	Ratio / ratio			Chr 14	D14S62	1.82328	1.71172	0.938815
location chr	Marker	Normal DNA	Tumor DNA	tumor / normal			Chr 14	D14S264	1.56961	0.873333	0.556401
Chr 1	D1S1612						Chr 14	D14S1068	1.39574	1.59345	1.14165
Chr 1	D1S2655	1.74919	0.989324	0.56559			Chr 17	D17S831	2.14627	2.63469	1.22757
Chr 1	D1S2733						Chr 17	D17S1791
Chr 3	D3S2387	1.17724	1.18475	1.00639
Chr 3	D3S3609						SDHD tumor 15
Chr 3	D3S1597						Marker		ratio	ratio	Ratio / ratio
Chr 5	D5S406						location chr	Marker	Normal DNA	Tumor DNA	tumor / normal
Chr 5	D5S661	1.54136	1.56018	1.01221			Chr 1	D1S1612
Chr 5	D5S422						Chr 1	D1S2655	1.74919	1.05425	0.602709
Chr 5	D5S813						Chr 1	D1S2733	1.62194	1.18383	0.729884
Chr 14	D14S1032						Chr 3	D3S2387	1.17724	0.998066	0.847803
Chr 14	D14S62	1.58578	1.62048	1.02188			Chr 3	D3S3609
Chr 14	D14S264						Chr 3	D3S1597	1.44437	1.41249	0.97793
Chr 14	D14S1068	1.39574	0.483974	0.34675			Chr 5	D5S406
Chr 17	D17S831	1.55418	0.544904	0.350606			Chr 5	D5S661
Chr 17	D17S1791						Chr 5	D5S422	3.09411	2.2442	0.725316
							Chr 5	D5S813	1.16071	1.16071	1
SDHB tumor 51							Chr 14	D14S1032
Marker		ratio	ratio	Ratio / ratio			Chr 14	D14S62	1.58578	1.40735	0.88748
location chr	Marker	Normal DNA	Tumor DNA	tumor / normal			Chr 14	D14S264
Chr 1	D1S1612	0.0964135	0.718121	7.44834			Chr 14	D14S1068
Chr 1	D1S2655						Chr 17	D17S831	1.55418	1.9622	1.26254
Chr 1	D1S2733	1.5448	3.07732	1.99205			Chr 17	D17S1791
Chr 3	D3S2387	1.4092	1.35562	0.96198
Chr 3	D3S3609	1.625	1.57878	0.971559			SDHD tumor 16
Chr 3	D3S1597	1.34437	1.87281	1.39308			Marker		ratio	ratio	Ratio / ratio
Chr 5	D5S406	0.821709	0.908407	1.10551			location chr	Marker	Normal DNA	Tumor DNA	tumor / normal
Chr 5	D5S661	1.53469	1.54046	1.00376			Chr 1	D1S1612
Chr 5	D5S422	1.72029	1.23891	0.720173			Chr 1	D1S2655	1.69188	1.99356	1.17831
Chr 5	D5S813						Chr 1	D1S2733
Chr 14	D14S1032						Chr 3	D3S2387	1.4092	1.24805	0.885645
Chr 14	D14S62	1.58578	1.94547	1.22682			Chr 3	D3S3609	1.02658	1.17827	1.14776
Chr 14	D14S264	1.53336	1.53653	1.00206			Chr 3	D3S1597	1.48027	1.33891	0.904503
Chr 14	D14S1068	1.58323	1.60381	1.013			Chr 14	D14S1032	1.62829	1.59196	0.977691
Chr 17	D17S831						Chr 14	D14S62	1.8967	1.66263	0.87659
Chr 17	D17S1791	1.45237	1.18984	0.819241			Chr 17	D17S831
							Chr 17	D17S1791
SDHB tumor 56
Marker		ratio	ratio	Ratio / ratio			SDHD tumor 19
location chr	Marker	Normal DNA	Tumor DNA	tumor / normal			Marker		ratio	ratio	Ratio / ratio
Chr 1	D1S1612	0.0964135	3.6376	37.7292			location chr	Marker	Normal DNA	Tumor DNA	tumor / normal
Chr 1	D1S2655	1.11511	2.54688	2.28396			Chr 1	D1S1612	1.30695	4.99546	3.82222
Chr 1	D1S2733	1.43822	3.42044	2.37825			Chr 1	D1S2655	1.59261	1.0994	0.69031
Chr 3	D3S2387	1.4092	1.18161	0.838498			Chr 1	D1S2733	1.5448	4.00533	2.59278
Chr 3	D3S3609	1.625	1.42434	0.876518			Chr 3	D3S2387
Chr 3	D3S1597	2.15241	1.31037	0.608792			Chr 3	D3S3609	1.72434	2.7	1.56582
Chr 5	D5S406		3.06452				Chr 3	D3S1597	1.48027	1.22922	0.830401
Chr 5	D5S661	1.73208	1.5847	0.914911			Chr 14	D14S1032	1.62829	2.23571	1.3
Chr 5	D5S422						Chr 14	D14S62	1.75321	2.10665	1.20159
Chr 5	D5S813	1.18863	1.20364	1.01263			Chr 17	D17S831	2.41309	9.21657	3.8194
Chr 14	D14S1032						Chr 17	D17S1791
Chr 14	D14S62	1.58578	0.461017	0.290719
Chr 14	D14S264	1.56961	3.33739	2.12625
Chr 14	D14S1068	1.58323	3.28089	2.07228
Chr 17	D17S831
Chr 17	D17S1791	1.39939	1.91407	1.36779
SDHB tumor 57
Marker		ratio	ratio	Ratio / ratio
location chr	Marker	Normal DNA	Tumor DNA	tumor / normal
Chr 1	D1S1612	0.0964135	0.61752	6.40491
Chr 1	D1S2655	1.11511	1.24764	1.11885
Chr 1	D1S2733	1.43822	6.02664	4.19035
Chr 3	D3S2387	1.17724	1.13253	0.962026
Chr 3	D3S3609	1.72434	1.5103	0.875871
Chr 3	D3S1597	1.48027	1.74914	1.18164
Chr 5	D5S406	1.38905	2.07858
Chr 5	D5S661	1.54136	1.78043	1.15511
Chr 5	D5S422
Chr 5	D5S813	1.18863	1.39413	1.17289
Chr 14	D14S1032	1.51022	1.43521	0.950329
Chr 14	D14S62
Chr 14	D14S264
Chr 14	D14S1068	1.48323	2.07769	1.40079
Chr 17	D17S831	1.54498	2.37613	1.53797
Chr 17	D17S1791
